# Supplementary material for: The Sequence of Steps: A Key Concept Missing in Surgical Training—A Systematic Review and Recommendations to Include It
Source: Int J Environ Res Public Health. 2023 Jan 12;20(2):1436. doi: 10.3390/ijerph20021436 (PMC9859547; doi:10.3390/ijerph20021436)
Supplement: Supplementary file 1 [file ijerph-20-01436-s001.zip]

Archive with 1 entries (1 files):
- ijerph-2065357-supplementary.pdf
